# Supplementary material for: Discovery of Novel APOC3 Isoforms in Hepatic and Intestinal Cell Models Using Long-Read RNA Sequencing
Source: Genes (Basel). 2025 Mar 31;16(4):412. doi: 10.3390/genes16040412 (PMC12027394; doi:10.3390/genes16040412)
Supplement: Supplementary file 1 [file genes-16-00412-s001.zip]

Archive with 1 entries (1 files):
- genes-3556488-supplementary.pdf
